# Supplementary material for: A New Perspective on SPME and SPME Arrow: Formaldehyde Determination by On-Sample Derivatization Coupled with Multiple and Cooling-Assisted Extractions
Source: Molecules. 2023 Jul 16;28(14):5441. doi: 10.3390/molecules28145441 (PMC10383053; doi:10.3390/molecules28145441)
Supplement: Supplementary file 1 [file molecules-28-05441-s001.zip]

Archive with 1 entries (1 files):
- molecules-2481913-supplementary.pdf
